# Supplementary material for: A Non-Synonymous HMGA2 Variant Decreases Height in Shetland Ponies and Other Small Horses
Source: PLoS One. 2015 Oct 16;10(10):e0140749. doi: 10.1371/journal.pone.0140749 (PMC4608717; doi:10.1371/journal.pone.0140749)
Supplement: S1 File — (XLSX) [file pone.0140749.s002.xlsx]

## Sheet: Sheet1
S1 File: PCR primers and conditions.
	95⁰C	10 min
	95⁰C	30 sec
20x	65-56°C	45 sec
	72⁰C	4 min
	95⁰C	30 sec
25x	58°C	45 sec
	72⁰C	4 min
	72°C	7 min
	4⁰C	∞
PCR-Primer
Primer F:	TTCCAAGCCTCTTCCGAAGT
Primer R:	AACGCGGTATAAAGTGTCGC
