# Supplementary material for: A Non-Synonymous HMGA2 Variant Decreases Height in Shetland Ponies and Other Small Horses
Source: PLoS One. 2015 Oct 16;10(10):e0140749. doi: 10.1371/journal.pone.0140749 (PMC4608717; doi:10.1371/journal.pone.0140749)
Supplement: S1 Table — (XLSX) [file pone.0140749.s003.xlsx]

## Sheet: Table_S1_fin
S1 Table: GWAS association data. Results for the 50 top associated SNPs are shown.
SNP	CHR	BP	EMP1	EMP2	NMISS	BETA	SE	R2	T	P	UNADJ	GC	QQ	BONF	HOLM	SIDAK_SS	SIDAK_SD	FDR_BH	FDR_BY	Pc1df with HMGA2 c.83G>A in mixed-model	Pc1df mixed-model with HMGA2 c.83G>A as covariate
BIEC2-1024129	6	81176653	1.67e-05	0.0005167	48	10.38	1.507	0.5078	6.89	1.34e-08	1.34e-08	1.14e-05	1.2e-05	0.0005563	0.0005563	0.0005561	0.0005561	0.0005563	0.006239	3.76e-06	0.403687
BIEC2-1024306	6	81829424	1.67e-05	0.004217	48	8.069	1.29	0.4595	6.254	1.21e-07	1.21e-07	5.11e-05	3.6e-05	0.005024	0.005023	0.005011	0.005011	0.001556	0.01745	0.000257985	0.23812
BIEC2-1023925	6	80639787	1.67e-05	0.005733	48	7.923	1.288	0.4514	6.152	1.71e-07	1.71e-07	6.47e-05	6e-05	0.00714	0.00714	0.007115	0.007114	0.001556	0.01745	0.000122109	0.690335
BIEC2-1025510	6	83093640	1.67e-05	0.006233	48	8.686	1.418	0.4494	6.127	1.87e-07	1.87e-07	6.85e-05	0.000108	0.007779	0.007779	0.007749	0.007748	0.001556	0.01745	0.00134795	0.157957
BIEC2-1025628	6	83250341	1.67e-05	0.006233	48	8.686	1.418	0.4494	6.127	1.87e-07	1.87e-07	6.85e-05	8.4e-05	0.007779	0.007779	0.007749	0.007748	0.001556	0.01745	0.00134795	0.157957
BIEC2-1151691	9	45920035	1.67e-05	0.01278	48	8.074	1.372	0.4293	5.883	4.34e-07	4.34e-07	0.00012	0.000132	0.01809	0.01809	0.01793	0.01793	0.003016	0.03382	4.73e-05	0.104462
BIEC2-137808	11	8827482	3.33e-05	0.03105	48	-7.276	1.299	0.4057	-5.603	1.13e-06	1.13e-06	0.0002255	0.0001559	0.04727	0.04726	0.04617	0.04616	0.006752	0.07573	0.000583786	0.385965
BIEC2-768422	3	3888758	1.67e-05	0.03772	48	7.931	1.43	0.4006	5.545	1.39e-06	1.39e-06	0.0002569	0.0001799	0.05774	0.05773	0.0561	0.05609	0.007217	0.08094	0.000763726	0.00966425
BIEC2-1024097	6	81099063	1.67e-05	0.05467	48	10.08	1.854	0.3912	5.437	2e-06	2e-06	0.0003265	0.0002039	0.08352	0.0835	0.08013	0.08011	0.009103	0.1021	0.000389407	0.479403
BIEC2-512469	20	2204981	1.67e-05	0.06175	48	9.087	1.683	0.388	5.4	2.27e-06	2.27e-06	0.0003542	0.0002279	0.0947	0.09468	0.09035	0.09033	0.009103	0.1021	0.000455023	0.00465824
BIEC2-633358	24	12391535	1.67e-05	0.06553	48	8.779	1.631	0.3864	5.382	2.41e-06	2.41e-06	0.0003683	0.0002519	0.1006	0.1006	0.0957	0.09568	0.009103	0.1021	0.0016199	0.548002
BIEC2-89368	1	182567611	1.67e-05	0.07162	47	7.094	1.325	0.3891	5.354	2.81e-06	2.81e-06	0.0003997	0.0002759	0.1169	0.1169	0.1104	0.1103	0.009103	0.1021	0.00337857	0.0820725
UKUL2290	11	15616371	1.67e-05	0.0753	48	-9.043	1.695	0.3822	-5.334	2.84e-06	2.84e-06	0.000409	0.0002999	0.1183	0.1183	0.1116	0.1116	0.009103	0.1021	0.000241404	0.0240519
BIEC2-1025600	6	83172394	1.67e-05	0.1045	48	-7.955	1.521	0.3729	-5.23	4.05e-06	4.05e-06	0.0005141	0.0003239	0.1688	0.1688	0.1554	0.1553	0.01197	0.1343	0.00362756	0.173847
BIEC2-743279	28	40024817	1.67e-05	0.1108	48	-10.08	1.935	0.3712	-5.212	4.31e-06	4.31e-06	0.0005348	0.0003479	0.1796	0.1795	0.1644	0.1643	0.01197	0.1343	0.00168528	0.110281
BIEC2-1023481	6	80042444	1.67e-05	0.1245	48	7.355	1.422	0.3677	5.172	4.93e-06	4.93e-06	0.000583	0.0003719	0.2055	0.2054	0.1857	0.1857	0.01213	0.1361	0.00334822	0.222375
BIEC2-630331	24	6205176	1.67e-05	0.125	48	7.418	1.435	0.3676	5.171	4.95e-06	4.95e-06	0.0005844	0.0003959	0.2062	0.2062	0.1864	0.1863	0.01213	0.1361	0.0025717	0.0895903
BIEC2-807622	3	3921770	1.67e-05	0.1352	48	8.456	1.643	0.3655	5.147	5.35e-06	5.35e-06	0.0006147	0.0004198	0.2232	0.2231	0.2	0.1999	0.0124	0.139	0.000696041	0.00913737
BIEC2-1026098	6	83654171	8.33e-05	0.1589	48	7.549	1.483	0.3605	5.092	6.45e-06	6.45e-06	0.0006926	0.0004438	0.269	0.2689	0.2359	0.2358	0.01325	0.1486	0.00604327	0.0917614
BIEC2-465320	2	27153890	3.33e-05	0.1684	48	9.21	1.816	0.3586	5.071	6.93e-06	6.93e-06	0.0007244	0.0004918	0.2887	0.2885	0.2507	0.2506	0.01325	0.1486	0.00905462	0.0379635
BIEC2-489158	2	27183705	3.33e-05	0.1684	48	9.21	1.816	0.3586	5.071	6.93e-06	6.93e-06	0.0007244	0.0004678	0.2887	0.2885	0.2507	0.2506	0.01325	0.1486	0.00905462	0.0379635
BIEC2-1024137	6	81216957	1.67e-05	0.1745	48	12.02	2.377	0.3575	5.059	7.21e-06	7.21e-06	0.0007435	0.0005158	0.3007	0.3005	0.2597	0.2596	0.01325	0.1486	0.00140615	0.232649
BIEC2-1093067	9	50017022	1.67e-05	0.1763	48	9.53	1.885	0.3571	5.055	7.31e-06	7.31e-06	0.00075	0.0005398	0.3049	0.3047	0.2628	0.2626	0.01325	0.1486	0.00262226	0.250809
BIEC2-1188379	6	78196340	1.67e-05	0.2149	48	14.26	2.86	0.3508	4.986	9.22e-06	9.22e-06	0.0008687	0.0005638	0.3841	0.3839	0.3189	0.3188	0.01524	0.1709	0.00284876	0.127984
BIEC2-744017	28	40749346	5e-05	0.2351	48	-9.654	1.95	0.3477	-4.952	1.03e-05	1.03e-05	0.0009347	0.0005878	0.4311	0.4308	0.3502	0.35	0.01524	0.1709	0.000977826	0.614532
UKUL114	1	57603041	3.33e-05	0.254	48	8.191	1.663	0.3452	4.925	1.13e-05	1.13e-05	0.0009896	0.0006358	0.4717	0.4715	0.3761	0.3759	0.01524	0.1709	0.00301552	0.0119952
UKUL115	1	57603101	3.33e-05	0.254	48	8.191	1.663	0.3452	4.925	1.13e-05	1.13e-05	0.0009896	0.0006118	0.4717	0.4715	0.3761	0.3759	0.01524	0.1709	0.00301552	0.0119952
BIEC2-769835	3	5479440	1.67e-05	0.2572	48	8.848	1.798	0.3448	4.92	1.15e-05	1.15e-05	0.0009997	0.0006598	0.4793	0.479	0.3808	0.3806	0.01524	0.1709	0.0024773	0.0212392
BIEC2-1023398	6	79900228	1.67e-05	0.2612	48	14.12	2.875	0.3441	4.913	1.18e-05	1.18e-05	0.001014	0.0006837	0.4906	0.4902	0.3877	0.3875	0.01524	0.1709	0.00243556	0.303678
BIEC2-89375	1	182576787	1.67e-05	0.2853	48	9.156	1.876	0.3411	4.88	1.31e-05	1.31e-05	0.001087	0.0007077	0.5469	0.5465	0.4213	0.421	0.01524	0.1709	0.00274539	0.071295
BIEC2-1091531	9	45662085	3.33e-05	0.2922	48	8.509	1.747	0.3402	4.87	1.36e-05	1.36e-05	0.00111	0.0007557	0.5653	0.5649	0.4318	0.4316	0.01524	0.1709	0.000692475	0.104197
BIEC2-1091556	9	45743060	3.33e-05	0.2922	48	8.509	1.747	0.3402	4.87	1.36e-05	1.36e-05	0.00111	0.0007317	0.5653	0.5649	0.4318	0.4316	0.01524	0.1709	0.000692475	0.104197
BIEC2-1151718	9	46052707	3.33e-05	0.2922	48	8.509	1.747	0.3402	4.87	1.36e-05	1.36e-05	0.00111	0.0007797	0.5653	0.5649	0.4318	0.4316	0.01524	0.1709	0.000692475	0.104197
BIEC2-28213	1	68290918	3.33e-05	0.2977	48	9.54	1.962	0.3395	4.862	1.39e-05	1.39e-05	0.001129	0.0008517	0.5809	0.5804	0.4406	0.4403	0.01524	0.1709	0.00604239	0.31274
BIEC2-28214	1	68321344	3.33e-05	0.2977	48	9.54	1.962	0.3395	4.862	1.39e-05	1.39e-05	0.001129	0.0008757	0.5809	0.5804	0.4406	0.4403	0.01524	0.1709	0.00604239	0.31274
BIEC2-29911	1	68158204	3.33e-05	0.2977	48	9.54	1.962	0.3395	4.862	1.39e-05	1.39e-05	0.001129	0.0008277	0.5809	0.5804	0.4406	0.4403	0.01524	0.1709	0.00604239	0.31274
BIEC2-29919	1	68211516	3.33e-05	0.2977	48	9.54	1.962	0.3395	4.862	1.39e-05	1.39e-05	0.001129	0.0008037	0.5809	0.5804	0.4406	0.4403	0.01524	0.1709	0.00604239	0.31274
BIEC2-1026506	6	84255308	1.67e-05	0.3055	48	-9.528	1.963	0.3386	-4.853	1.44e-05	1.44e-05	0.001151	0.0008997	0.5989	0.5983	0.4506	0.4503	0.01524	0.1709	0.00672307	0.0889106
BIEC2-743443	28	40237815	5e-05	0.3103	48	-7.093	1.464	0.338	-4.847	1.47e-05	1.47e-05	0.001166	0.0009237	0.6117	0.6111	0.4576	0.4573	0.01524	0.1709	0.00251211	0.134684
BIEC2-489067	2	26988366	3.33e-05	0.3333	48	8.472	1.758	0.3354	4.819	1.61e-05	1.61e-05	0.001237	0.0009477	0.6716	0.671	0.4891	0.4888	0.01524	0.1709	0.00417693	0.0159029
BIEC2-515406	20	6553160	1.67e-05	0.3344	48	-6.883	1.429	0.3353	-4.817	1.62e-05	1.62e-05	0.00124	0.0009716	0.6745	0.6738	0.4906	0.4902	0.01524	0.1709	0.0230973	0.0423345
BIEC2-720164	27	35902661	3.33e-05	0.3363	48	10.92	2.267	0.3351	4.815	1.63e-05	1.63e-05	0.001247	0.0009956	0.6799	0.6793	0.4934	0.493	0.01524	0.1709	0.00188827	0.00839776
BIEC2-1189176	6	79251004	3.33e-05	0.3369	48	6.968	1.447	0.335	4.814	1.64e-05	1.64e-05	0.001249	0.00102	0.6817	0.681	0.4942	0.4939	0.01524	0.1709	0.00038327	0.196069
BIEC2-1036108	8	20846666	6.67e-05	0.3389	48	7.538	1.566	0.3349	4.812	1.65e-05	1.65e-05	0.001253	0.001044	0.6855	0.6848	0.4962	0.4958	0.01524	0.1709	0.000977571	0.322722
TBIEC2-762118	28	5610602	1.67e-05	0.3389	48	6.917	1.437	0.3349	4.812	1.65e-05	1.65e-05	0.001253	0.001068	0.6857	0.685	0.4963	0.4959	0.01524	0.1709	0.0110135	0.00520524
BIEC2-570521	21	49955701	6.67e-05	0.3528	48	12.21	2.546	0.3334	4.796	1.74e-05	1.74e-05	0.001296	0.001092	0.7232	0.7224	0.5148	0.5144	0.01565	0.1755	0.00231986	0.278079
BIEC2-534018	20	45551281	1.67e-05	0.37	48	7.577	1.586	0.3316	4.777	1.85e-05	1.85e-05	0.00135	0.001116	0.7714	0.7705	0.5376	0.5372	0.01565	0.1755	0.00331708	0.0130262
BIEC2-534019	20	45551455	1.67e-05	0.37	48	7.577	1.586	0.3316	4.777	1.85e-05	1.85e-05	0.00135	0.00114	0.7714	0.7705	0.5376	0.5372	0.01565	0.1755	0.00331708	0.0130262
BIEC2-1091522	9	45639375	5e-05	0.3714	48	8.421	1.763	0.3315	4.776	1.86e-05	1.86e-05	0.001353	0.001164	0.7748	0.7739	0.5392	0.5388	0.01565	0.1755	0.00105381	0.196084
BIEC2-512910	20	3155416	5e-05	0.3734	48	-6.96	1.458	0.3312	-4.773	1.88e-05	1.88e-05	0.001362	0.001188	0.7825	0.7816	0.5427	0.5423	0.01565	0.1755	0.00919032	0.0211792
